# Supplementary material for: Cell Membrane Fatty Acids and PIPs Modulate the Etiology of Pancreatic Cancer by Regulating AKT
Source: Nutrients. 2024 Dec 31;17(1):150. doi: 10.3390/nu17010150 (PMC11722924; doi:10.3390/nu17010150)
Supplement: Supplementary file 1 [file nutrients-17-00150-s001.zip]

Archive with 7 entries (7 files):
- Supplementary Figure S1.jpg
- Supplementary Figure S2.jpg
- Supplementary Figure S3.jpg
- Supplementary Materials caption.pdf
- Supplementary spreadsheet.xlsx
- Supplementary Table S1.pdf
- Supplementary Table S2.pdf
