# Supplementary material for: Cell Membrane Fatty Acids and PIPs Modulate the Etiology of Pancreatic Cancer by Regulating AKT
Source: Nutrients. 2024 Dec 31;17(1):150. doi: 10.3390/nu17010150 (PMC11722924; doi:10.3390/nu17010150)
Supplement: Supplementary file 1 [file nutrients-17-00150-s001.zip › Supplementary spreadsheet.xlsx]

## Sheet: Hoja1
Year	w6			w3			Pancreatic Cancer Incidence
	Overall comsuption	2-years absolute comsuption increase	2-years comsuption percentage increase	Overall comsuption	2-years absolute comsuption increase	2-years comsuption percentage increase	Overall Incidence	2-years incidence increase	2-years incidence percentage increase
2001	12.945	--	--	1.404	--	--	11.1	--	--
2003	13.451	0.506	3.90885	1.44	0.036	2.5641	11.3	0.2	1.8018
2005	13.302	-0.149	-1.10772	1.386	-0.054	-3.75	12.1	0.8	7.07965
2007	12.914	-0.388	-2.91685	1.37	-0.016	-1.1544	12.2	0.1	0.826446
2009	13.429	0.515	3.98792	1.433	0.063	4.59854	12.6	0.4	3.27869
2011	14.786	1.357	10.105	1.621	0.188	13.1193	12.3	-0.3	-2.38095
2013	14.553	-0.233	-1.57581	1.615	-0.006	-0.370142	12.7	0.4	3.25203
2015	14.588	0.035	0.2405	1.63	0.015	0.928793	12.7	0	0
2017	15.704	1.116	7.65012	1.712	0.082	5.03067	--	--	--
